# Supplementary material for: Biomimetic Guided Bi2WO6/Bi2O3 Vertical Heterojunction with Controllable Microstructure for Efficient Photocatalysis
Source: Molecules. 2023 Mar 31;28(7):3123. doi: 10.3390/molecules28073123 (PMC10096349; doi:10.3390/molecules28073123)
Supplement: Supplementary file 1 [file molecules-28-03123-s001.zip]

Archive with 1 entries (1 files):
- molecules-2271723-supplementary.pdf
